# Supplementary material for: Selective Killing Effects of Cold Atmospheric Pressure Plasma with NO Induced Dysfunction of Epidermal Growth Factor Receptor in Oral Squamous Cell Carcinoma
Source: PLoS One. 2016 Feb 26;11(2):e0150279. doi: 10.1371/journal.pone.0150279 (PMC4768860; doi:10.1371/journal.pone.0150279)
Supplement: S1 Table — (XLSX) [file pone.0150279.s004.xlsx]

## Sheet: Sheet1
	D-glucose+Na+	L-glutamine	Phenol red
NT	4720739	27319218	3343129
250	4372606	28807504	123816
500	4394599	26150613	35058
750	4810166	26812337	8476
1000	5063925	27103981	9535
1500	4761460	28077997	4867
2000	4804628	28487731	80456
	D-glucose+Na+	L-glutamine	Phenol red
Concentration	4500 mg/L	584 mg/L	15 mg/L
NT	100	100	100
250	92.6255	105.448	3.7036
500	93.0913	95.7224	1.04866
750	101.894	98.1446	0.253535
1000	107.27	99.2121	0.285212
1500	100.863	102.777	0.145582
2000	101.777	104.277	2.40661
	D-glucose	L-glutamine	Phenol red
NT	4500	584	15
250	4168.15	615.815	0.555539
500	4189.11	559.019	0.157299
750	4585.25	573.164	0.0380302
1000	4827.14	579.399	0.0427818
1500	4538.82	600.22	0.0218373
2000	4579.97	608.979	0.360991

## Sheet: Sheet2
S1 Table. Component of media after CAP treatment (ppm)
	D-glucose	L-glutamine	Phenol red
NT	4500	584	15
250	4168.15	615.815	0.555539
500	4189.11	559.019	0.157299
750	4585.25	573.164	0.0380302
1000	4827.14	579.399	0.0427818
1500	4538.82	600.22	0.0218373
2000	4579.97	608.979	0.360991
