# Supplementary material for: Selective Killing Effects of Cold Atmospheric Pressure Plasma with NO Induced Dysfunction of Epidermal Growth Factor Receptor in Oral Squamous Cell Carcinoma
Source: PLoS One. 2016 Feb 26;11(2):e0150279. doi: 10.1371/journal.pone.0150279 (PMC4768860; doi:10.1371/journal.pone.0150279)
Supplement: S2 Table — (XLSX) [file pone.0150279.s005.xlsx]

## Sheet: Sheet1
S2 Table. Results of annexin-PI staing after CAP treatment (%)
		HGF-1				HSC-2				SCC-15
Condition		Alive	Early apoptosis	Late apoptosis		Alive	Early apoptosis	Late apoptosis		Alive	Early apoptosis	Late apoptosis
C		92.9 ± 1.3	0.9 ± 0.3	3.9 ± 0.4		93.8 ± 2.3	2.3 ± 0.3	3.7 ± 0.5		93.9 ± 1.5	0.5 ± 0.3	3.3 ± 0.4
500 sccm		81.2 ± 3.1	2.7 ± 0.9	11.3 ± 1.6		64.3 ± 4.4	4.9 ± 1.4	29.0 ± 2.2		69.0 ± 3.1	0.5 ± 0.3	7.1 ± 1.4
1000 sccm		83.5 ± 3.2	1.8 ± 0.7	9.6 ± 1.3		54.1 ± 4.2	4.8 ± 1.4	38.4 ± 2.5		65.2 ± 4.3	0.7 ± 0.3	6.8 ± 2.1
1500 sccm		87.4 ± 2.2	1.2 ± 0.6	7.6 ± 1.6		20.2 ± 3.7	6.0 ± 1.1	63.2 ± 4.6		71.5 ± 2.1	0.5 ± 0.3	6.5 ± 2.4
